# Supplementary material for: Establishment of prognostic model of bladder cancer based on apoptosis-related genes, in which P4HB promotes BLCA progression
Source: BMC Urol. 2023 Oct 16;23:167. doi: 10.1186/s12894-023-01331-5 (PMC10577908; doi:10.1186/s12894-023-01331-5)
Supplement: Supplementary file 1 — Additional file 1: Supplementary Table1. Human apoptosis-related genes downloaded from GSEA. [file 12894_2023_1331_MOESM1_ESM.xlsx]

## Sheet: genesets
Supplementary Table1:Human apoptosis-related genes downloaded from GSEA
AAAS
ANXA7
AP5Z1
APH1B
ARL6IP5
ATP1A1
ATP5F1B
ATP5MG
AURKA
BAX
BCAT2
BNIP3L
CASP1
CASP4
CCT5
CD48
CD7
CD74
CEBPZ
CHMP7
COX4I1
CYFIP2
CYSLTR1
CYTH2
DDHD2
DENND1A
EEF1A1
EIF3F
ELOVL1
FAM104A
FAS
FES
FUS
GAPDH
GNAS
GPI
GZMB
HADHA
HCCS
HLA-A
HMGN1
HSPA8
IL32
MARK2
MATK
METAP1
MFAP1
MFF
MSH2
MTCH1
MTCH2
MTO1
MX1
NINL
NUP205
OXA1L
PFKP
PSTPIP1
QPRT
RAC2
RALB
RHOA
RHOH
RIPK3
RIT1
RPL10A
RPLP0
RTN3
SAMSN1
SCAMP3
SCCPDH
SDHC
SLC25A3
SLC25A6
STX4
SYMPK
TALDO1
TBC1D10C
TIMM17A
TMEM106C
TMEM35B
TOMM20
TRAF3IP3
UBE2R2
UBXN4
VDAC1
XPO1
AKT1
APAF1
ATM
BAD
BCL2
BID
CASP3
CASP6
CASP7
CASP9
EIF2S1
PARP1
PRKCA
PRKCB
STAT1
TLN1
TP53
DFFA
DFFB
ENDOG
HMGB1
HMGB2
TOP2A
TOP2B
AIFM1
BAK1
BIK
BIRC2
BIRC3
CASP8
DIABLO
XIAP
CHEK1
FADD
HUS1
NOL3
TNFRSF10A
TNFRSF10B
CD40
GADD45A
ABCA2
ABCB6
ABCB9
ABCC10
ABHD14A
ABR
ADAM17
ADCY3
ADCY9
ADD2
AGRN
ALDH1B1
AMOT
AP1G2
AQR
ARHGAP29
ARHGAP35
ARHGAP4
ARHGEF10
ARHGEF17
ATG2A
ATP2A2
ATP7B
ATR
ATXN1
B4GAT1
BAG1
BCL11A
BDH1
BRCA1
C1orf216
C4B
CAD
CAPN1
CBR1
CCNE1
CD9
CDK9
CELSR2
CHD4
CLEC16A
CLSTN1
COL2A1
COL4A2
COL4A6
CSPG5
CTDSP2
CTNS
DAG1
DBN1
DDB2
DEPP1
DHCR24
DHCR7
DHX9
DICER1
DIO1
DNAL4
DOP1B
EDRF1
EEF1AKNMT
ENO2
ENPP2
EP300
EP400
EPHB2
EPHB4
ERBB2
ERCC5
ESYT1
FADS1
FADS2
FAM114A1
FANCA
FBN2
FDXR
FGFR3
FIG4
FLNA
FLNC
FSCN1
FTSJ1
FUCA1
FZD2
GALK1
GAMT
GGA2
GGCX
GLB1
GLB1L2
GLDC
GM2A
GNAI2
GNS
GPC1
GPLD1
GRHPR
GTF2I
GYS1
H2AZ2
HEXIM1
HIRA
HNRNPDL
HOXB5
HSPA12A
HYOU1
ICK
IDH1
IFT27
IGF2R
IGFBP5
IGSF3
IMPA2
INSIG1
INTS1
IPO13
ITGA6
ITGA7
ITGB5
ITPKB
ITPR1
ITPR3
ITSN1
JCAD
KANK1
KDELR2
KDM5C
KHK
KIAA0100
LAMA5
LAMB2
LASP1
LIG1
LILRB1
LPCAT1
LRP4
LRP5
MAGED1
MAP2K3
MAP4
MAPKAPK3
MAPRE2
MARCHF2
MAT2A
MBTPS1
MEN1
METTL7A
MGAT5
MICA
MKI67
MLEC
MSH6
MYC
MYO10
MYO9B
MYOM2
NAGA
NCDN
NDUFAF1
NISCH
NOMO1
NOTCH3
NPRL2
NPTX1
NUP210
NUP98
OBSL1
OCEL1
OGDH
P3H3
PARP4
PCDH7
PCYT2
PDE8A
PDIA4
PEX1
PFAS
PI4KB
PIM2
PITPNA
PLCG2
PLEC
PLTP
PLXNB2
PMPCA
PNPLA6
PODXL
POLA2
POLG
POLR2A
POR
PPARD
PPP2R5B
PRAME
PREP
PRKCD
PRMT2
PRPSAP1
PSEN2
PSME3
PTK7
PTPRF
RAD54L
RBBP6
RBM14
REEP2
RGS16
RIMS3
RNFT2
RPL3
RRBP1
SARM1
SBF1
SCAF11
SCO2
SEC14L1
SEC16A
SELENBP1
SEPTIN9
SERPINE2
SFRP1
SHMT1
SKIV2L
SLC1A5
SLC27A2
SLC29A1
SLC37A4
SLC38A10
SLC5A6
SLC6A8
SLC7A5
SLC9A3R1
SLITRK5
SORL1
SPTBN2
SQLE
SRGAP2
ST3GAL1
STC1
STEAP2-AS1
STK11
STK25
SULT1A2
SUOX
SV2A
SYNM
TBC1D2B
TBC1D9B
TBCD
TCF25
TCF3
TCF7
TFRC
THRA
TMEM63A
TNFAIP2
TRAPPC12
TRIM16
TRIM27
TSPOAP1
TUBB4A
TXNIP
TYK2
UBAP2L
UBR2
UFD1
ULK1
ULK4P3
UNC50
VCAN
WFS1
XPC
ZBED1
ZCCHC24
ZFC3H1
ABI2
ABRAXAS2
AC092279.1
AC118549.1
ACSM3
ADM
AGFG1
AK2
AKAP10
ANAPC10
ANXA1
ARHGAP5
ARPP19
ATF1
ATF3
ATF6
ATXN3
BACH1
BAZ2B
BCL10
BCL2L2
BCL6
BET1
BHLHE40
BLZF1
BNIP1
BRAP
BST2
BTG3
BUB3
CAP2
CAPZA2
CCDC6
CCL5
CCN1
CCN2
CCNE2
CCP110
CD2AP
CD55
CDC27
CDK17
CEBPB
CEBPG
CELF1
CETN3
CLK1
CLK3
COPS2
COX6A1
CPEB3
CREB5
CREBZF
CREM
CRK
CXCL1
CXCL10
CXCL11
CXCL2
CXCL8
DCTN6
DDIT3
DHRS2
DNAJB6
DNAJB9
DNAJC2
DTNA
DUSP1
DUSP3
DUSP8
DYRK1A
E2F6
EGR3
EIF2B5
EIF4E
EYA4
FAF2
FBXO28
FGF2
FGF9
FGFR1OP
FHL2
FOXJ3
FXR1
GABARAPL1
GBP1
GEM
GEMIN2
GINS1
GNA13
GNAI1
GNAQ
GPN1
GTF2H2
GULP1
H1-0
H2AC13
H2AC18
H2AC20
H2BC10
H2BC11
H2BC6
H2BC7
HOXA5
HOXD4
HRK
HSPA1L
ID4
IFI16
IFI27
IFI35
IFI44
IFI44L
IFI6
IFIT3
IFIT5
IFITM1
IFITM3
IFNB1
IFRD1
INSM1
IREB2
IRF7
IRF9
ISG15
ISG20
ITCH
JUN
KAT5
KIN
KLF6
KPNA5
KRR1
LINC00222
LSM5
LSM6
MAK16
MAP2K4
MAP3K1
MAP4K5
MBTPS2
MCL1
MED13L
MED21
MID1
MKLN1
MOB4
MX2
N4BP1
NECAP1
NEK7
NF1
NFKBIA
NHLH2
NLE1
NMI
NR1D2
NR4A2
NRAS
NRIP1
NUFIP1P1
NUP58
OAS1
OAS2
OASL
OGFR
OLIG2
OSER1
OTUD3
OTUD4
PANK3
PAWR
PCK1
PDCL
PDE4D
PEX13
PFDN4
PGAM1
PIR
PITPNB
PLK4
PLSCR1
PMAIP1
PML
PNO1
POLR2M
POLR3F
PPAT
PPM1A
PPP1R15A
PPP3CB
PRKAA1
PRPF4B
PSMB9
PTPN2
RAB11FIP2
RAB21
RAB3GAP1
RAB5A
RAD1
RAD51AP1
RBM15B
RBMS1P1
RCAN1
RCHY1
RLF
RND3
RNMT
RPE
RRAS2
RRS1
RSAD2
RSRC2
RWDD3
RYBP
SAMHD1
SECISBP2L
SHOC2
SHOX2
SIKE1
SLC25A16
SLC2A3
SLC3A2
SMAD5
SMIM8
SMNDC1
SNAPC1
SNRK
SOCS6
SP1
SP100
SPATA2
SPRY1
SREBF1
STK17B
STRN3
STX3
SYF2
TAC1
TADA2A
TAF1A
TAF1C
TAF5
TAP1
TBC1D9
TBPL1
TDRD7
TGDS
THAP12
THUMPD1
TIAL1
TIPARP
TLK1
TM2D1
TMCC1
TNFAIP3
TRIM21
TRIM22
TRPC1
TWISTNB
UBA3
UBE2D1
UBE2H
UBE2L6
UBE2V2
UGCG
USP9X
WASHC4
WASL
WEE1
WTAP
YAP1
YTHDC1
ZBTB18
ZBTB6
ZC3HAV1
ZEB2
ZFP36
ZFX
ZNF184
ZNF189
ZNF217
ZNF239
ZNF24
ZNF264
ZNF330
ZNF516
ZNF518A
ZNF529
ZNF623
ZWINT
DNAJA3
GPAM
IL2RA
RPS6
TSC22D3
ACER2
ANP32B
BBC3
BCL2L10
BCL2L13
BEX3
BOK
CARD8
CASP10
CASP12
CASP14
CASP5
CASP8AP2
CCK
CFLAR
COL4A3
CRADD
CTSH
CYCS
DAP
DLC1
EGLN3
EIF2AK3
F2R
F3
FAM162A
FASLG
HIP1
HIP1R
HSPD1
HSPE1
IFT57
JAK2
KHDC1
KHDC1L
LCK
MAPT
MIR15A
MUL1
NGF
NGFR
NKX3-1
NLRC4
NLRP1
NLRP12
NLRP3
NOD1
P2RX1
PDCD2
PDCD6
PIDD1
PPARG
PYCARD
RACK1
RIPK1
ROBO1
RPS27L
S100A8
S100A9
SENP1
SMAD3
SNCA
ST20
TNF
TNFSF10
TNFSF15
TRADD
TRAF2
VCP
XDH
ABCA7
ADGRB1
ALOX15
AXL
BECN1
C2
C3
C4A
CCL2
CD300LF
CD36
FCN1
FCN2
FCN3
GAS6
ITGAV
ITGB3
JMJD6
LRP1
MARCO
MEGF10
MERTK
MFGE8
NR1H3
PEAR1
RAB14
RAC1
RARA
RHOBTB3
RHOG
SCARB1
SPG11
TGM2
THBS1
TREM2
TREX1
TXNDC5
TYRO3
TYROBP
XKR4
XKR5
XKR6
XKR7
XKR8
XKR9
BCL2L1
FGFR2
FLT3LG
LEF1
MIR146A
PLK2
PTH
BCL2L11
BMP7
CRYAB
FGF4
FOXC1
FOXC2
FZD5
HAND2
HNF1B
JAG2
MIR19B1
MIR19B2
NKX2-5
NOTCH1
PAX2
PAX8
PPP2R1B
ROBO2
SCRIB
SIX3
SLIT2
SLIT3
SPI1
TGFB2
TNFRSF1A
TNFRSF1B
VDR
ZPR1
AATF
ABL1
AC008870.1
ACAA2
ACKR3
ACVR1
ACVR1B
ADORA1
ADORA2A
AEN
AGT
AGTR2
ANKRD2
ANXA6
APPL1
AR
ARHGEF2
ARRB2
ASAH2
ATAD5
ATF4
ATP2A1
ATP5IF1
AVP
BAG3
BAG5
BAG6
BCAP31
BCL2A1
BCL2L12
BCL3
BCLAF1
BDKRB2
BDNF
BIRC6
BLOC1S2
BMF
BMP4
BMP5
BMPR1B
BNIP3
BRCA2
BRSK2
BTK
CAAP1
CASP2
CAV1
CCAR2
CD14
CD24
CD27
CD28
CD38
CD3E
CD44
CD5
CD70
CDIP1
CDKN1A
CDKN2D
CHAC1
CHCHD10
CHEK2
CIB1
CIDEB
CLU
COA8
CREB3
CREB3L1
CRH
CRIP1
CSF2
CSNK2A1
CSNK2A2
CTH
CTNNA1
CTNNB1
CTSC
CTTN
CUL1
CUL2
CUL3
CUL4A
CUL5
CX3CL1
CX3CR1
CXCL12
CYLD
CYP1B1
DAB2IP
DAP3
DAPK1
DAPK2
DAPK3
DAPL1
DAXX
DBH
DCC
DDIAS
DDIT4
DDX3X
DDX47
DDX5
DEDD
DEDD2
DELE1
DEPTOR
DIDO1
DNAJA1
DNAJC10
DNM1L
DPF2
DYRK2
E2F1
E2F2
EDA2R
ELL3
ENO1
EPHA2
EPO
ERBB3
ERCC6
ERN1
ERO1A
ERP29
EYA1
EYA2
EYA3
FAF1
FAIM
FAIM2
FASTK
FBH1
FBXW7
FEM1B
FGA
FGB
FGF10
FGFR1
FGG
FHIT
FIGNL1
FIS1
FLCN
FNIP2
FXN
FYN
FZD9
G0S2
GABARAP
GATA1
GATA4
GCLC
GCLM
GDNF
GFRAL
GGCT
GNAI3
GPER1
GPX1
GRINA
GSDME
GSK3A
GSK3B
GSKIP
GSN
GSTP1
GZMH
HDAC1
HERPUD1
HGF
HIC1
HIF1A
HIGD1A
HINT1
HIPK1
HIPK2
HMOX1
HNRNPK
HRAS
HSPA1A
HSPA1B
HSPB1
HTRA2
HTT
HYAL2
ICAM1
IFNG
IGF1
IKBKE
IL12A
IL1A
IL1B
IL2
IL20RA
IL33
IL6R
IL7
INCA1
ING2
ING5
INHBA
INHBB
INS
ITGAM
ITM2C
ITPRIP
IVNS1ABP
JMY
KDM1A
KITLG
KRT18
KRT8
LAMP1
LCN2
LGALS12
LGALS3
LGALS9
LMNA
LRRK2
LTBR
LY96
MADD
MAEL
MAGEA3
MAL
MAP2K5
MAP3K5
MAPK7
MAPK8
MAPK8IP1
MAPK8IP2
MAPK9
MARCHF7
MAZ
MDM2
MEIS3
MELK
METTL21C
MIF
MIR132
MIR16-1
MIR16-2
MIR17
MIR21
MIR210
MIR221
MIR222
MIR26B
MIR449A
MKNK2
MLH1
MLLT11
MMP9
MNT
MOAP1
MPV17L
MSX1
MUC1
MYBBP1A
NACC2
NANOS3
NBN
NCK1
NCK2
NDUFA13
NDUFS3
NFATC4
NFE2L2
NME5
NMT1
NOC2L
NOG
NONO
NOS3
NOX1
NRP1
NUPR1
OPA1
P2RX4
P2RX7
P4HB
PAK2
PAK5
PAM16
PARK7
PARP2
PCGF2
PDCD10
PDCD5
PDIA3
PDK1
PDK2
PDPK1
PDX1
PEA15
PELI3
PERP
PF4
PHIP
PHLDA3
PIAS4
PIH1D1
PIK3R1
PINK1
PLA2G6
PLAGL2
PLAUR
PLEKHF1
POLB
POU4F1
POU4F2
PPIF
PPM1F
PPP1CA
PPP1R13B
PPP2R1A
PPP3CC
PPP3R1
PRDX2
PRELID1
PRKDC
PRKN
PRKRA
PRODH
PRR7
PSEN1
PSMD10
PTEN
PTGIS
PTGS2
PTPMT1
PTPN1
PTPRC
PTTG1IP
QARS1
RAD9A
RAF1
RB1
RB1CC1
RBCK1
RELA
RET
RFFL
RHOT1
RHOT2
RNF183
RNF186
RNF34
RNF41
RPL11
RPL26
RPS3
RPS6KB1
RPS7
RRM2B
RRN3
RRP8
RTKN2
RTL10
SCG2
SCN2A
SCRT2
SELENOK
SELENOS
SEPTIN4
SERINC3
SERPINE1
SFN
SFPQ
SFRP2
SGK3
SGMS1
SGPL1
SGPP1
SH3RF1
SHH
SHISA5
SIAH1
SIAH2
SIRT1
SIVA1
SKIL
SLC25A5
SLC35F6
SNAI1
SNAI2
SNW1
SOD1
SOD2
SORT1
SPOP
SRC
SRGN
SRPX
SST
SSTR3
ST18
STK24
STK3
STK4
STRADB
STYXL1
SYVN1
TAF9
TAF9B
TCF7L2
TERT
TFAP4
TFDP1
TFDP2
TFPT
TGFB1
TGFBR1
TICAM1
TICAM2
TIMM50
TIMP3
TLR3
TLR4
TMBIM1
TMBIM6
TMC8
TMEM102
TMEM109
TMEM117
TMEM14A
TMEM161A
TNFRSF10C
TNFRSF12A
TNFRSF25
TNFSF12
TOPORS
TP53BP2
TP63
TP73
TPD52L1
TPT1
TRAF1
TRAF7
TRAP1
TRIAP1
TRIB3
TRIM32
TRIM39
TXNDC12
UACA
UBB
UBE2K
UBE4B
UBQLN1
UNC5B
URI1
USP28
USP47
VDAC2
VNN1
WDR35
WNT4
WWOX
XBP1
XPA
YBX3
YWHAB
YWHAE
YWHAG
YWHAH
YWHAQ
YWHAZ
ZC3HC1
ZMYND11
ZNF205
ZNF385A
ZNF385B
ZNF622
ZSWIM2
ADA
AURKB
CRKL
FNIP1
FOXP1
HSH2D
IL10
IRS2
LYN
MIR17HG
PKN1
SLC39A10
TNFRSF21
TRAF3IP2
CLC
ARRB1
BIRC5
BIRC7
BIRC8
DPEP1
MT3
NAIP
PRDX3
PRDX5
RPS6KA1
RPS6KA3
SERPINB9
TFAP2B
TNFAIP8
TNFSF14
VIL1
FOXL2
TNFRSF11A
TNFRSF14
TNFRSF18
TNFRSF19
TNFRSF4
CCL19
CCL21
CCR7
RAPGEF2
AKR1C3
ANGPT1
ANGPTL4
ANO6
BMPR2
CD160
CD248
CD40LG
COL18A1
ECSCR
FGF21
GATA2
GATA3
HLA-G
IL13
IL4
ITGA4
KDR
KRIT1
MIR125A
MIR126
MIR24-1
MIR24-2
MIR30B
MIR30E
MIR375
MIR495
MIR590
NDNF
PAK4
PDCD4
PLCG1
PRKCI
RAMP2
RGCC
SEMA5A
TEK
TNIP2
ARF6
CAPN10
CAST
DNMT3A
EXOC5
IL6
MDK
MIR182
MTOR
NEUROD1
PIK3CG
PPARGC1A
RYR2
SERPINB13
SFRP4
SRSF6
TGFBR2
TIA1
USP17L24
ZFP36L1
ACIN1
ACVR1C
AIFM3
BLCAP
CDK5RAP3
CECR2
CIDEA
CIDEC
COLEC11
DNASE1L3
DNASE2
DNASE2B
EXOG
FAP
FZD3
GCG
HSF1
KPNA1
KPNB1
MTRNR2L1
MTRNR2L10
MTRNR2L11
MTRNR2L12
MTRNR2L13
MTRNR2L2
MTRNR2L3
MTRNR2L4
MTRNR2L5
MTRNR2L6
MTRNR2L7
MTRNR2L8
MTRNR2L9
NMNAT1
RFPL1
SHARPIN
SIRT2
TAOK1
ZC3H12A
ARRDC1
ARRDC4
ATP13A2
CD34
CHMP2A
COPS5
HGS
PDCD6IP
RAB11A
RAB27A
RAB7A
SDC1
SDC4
SDCBP
SMPD3
SNF8
STAM
TSG101
VPS4A
VPS4B
API5
BTG1
CFDP1
CHD8
IER3IP1
MIR181B1
MIR181B2
PIK3CA
PRDM11
STK17A
XRCC2
AKAP12
CDK5
DLL1
PRKCH
CCR5
CDKN2A
CTSL
CXCR2
GHSR
HCAR2
IRF3
MEF2C
NOD2
PIK3CB
PIK3CD
SLC7A11
TCP1
ZMPSTE24
ADAM8
ARG2
CD274
CD3G
DOCK8
EFNA1
FCER1G
GIMAP8
GLI3
HCLS1
IDO1
IL7R
JAK3
KDELR1
LGALS13
LGALS14
LGALS16
LMBR1L
NFKBID
NR4A3
PDCD1
PIP
PRKCQ
PTCRA
RAG1
SLC46A2
WNT5A
ZC3H8
ETV6
GDF5
MSX2
POU3F4
SOX9
TBX1
ATG3
ERBB4
VPS35
ADARB1
CRLF1
KCNB1
MAP3K12
ADIPOQ
APOH
CLEC5A
MAEA
ALKBH7
HEBP2
IPMK
ITPK1
MIR101-1
MIR101-2
MIR103A1
MIR103A2
MIR107
MIR214
MIR22
MIR223
MIR485
MIR92A1
MIR92A2
MLKL
MT-CO2
MTCO2P12
PELI1
PGAM5
PYGL
SLC25A4
TMEM123
TRPM7
TSPO
UCN
ADCYAP1
ALOX12
AMBRA1
DIPK2A
DNMT1
EDN1
HEY2
HMGCR
HSPB6
ILK
LRP6
MIR106B
MIR133A1
MIR133A2
MIR138-1
MIR138-2
MIR145
MIR199A1
MIR199A2
MIR199B
MIR19A
MIR20A
MYOCD
PPP1R10
PTK2B
RGL2
SIRT4
SIRT5
AARS1
ADNP
AGAP2
ALKBH1
APOE
ARMCX5-GPRASP2
BARHL1
BHLHB9
BTG2
C5AR1
CHL1
CITED1
CLCF1
CLN3
CNTF
CNTFR
CORO1A
CPEB4
DLX1
DNAJC5
DRAXIN
EN1
EN2
FGF20
FGF8
FOXB1
FOXQ1
GABRA5
GABRB2
GABRB3
GRIK2
GRIN1
GRN
HSP90AB1
ISL1
KDM2B
KIF14
KRAS
LGMN
LIG4
MAG
MECP2
MIR15B
MIR181C
MT1F
MTNR1B
NEFL
NES
NRBP2
NTF3
NTF4
NTRK1
NTRK2
OXR1
PIN1
PPT1
PRKCG
PTPRZ1
RASA1
RETREG1
ROCK1
SET
SIX1
SIX4
SLC30A10
SNCB
SNX6
STAMBP
STAR
STXBP1
SYNGAP1
TFAP2D
TGFB3
TOX3
VSTM2L
AKT1S1
AKT2
APP
ASCL1
ATF2
ATN1
BACE1
CCL3
CDC34
CDC42
CDK5R1
CIT
CTSZ
DIO3
EGLN2
EPHA7
FOXO3
G6PD
GRID2
GRIK5
GRM4
HDAC4
HSPA5
ITGA1
LANCL1
MAP3K11
MAX
MIR125B1
MIR200A
MIR98
MYB
MYBL2
NAE1
NCSTN
NQO1
NQO2
NSMF
PAK3
PCSK9
PIGT
PITX3
POU4F3
PRNP
RAPSN
SIGMAR1
SRPK2
TFAP2A
THRB
TRIM2
UBE2M
USP53
EBAG9
CLEC7A
COLEC12
IGHA1
IGHA2
IGHD
IGHE
IGHG1
IGHG2
IGHG3
IGHG4
IGHM
IGHV1-18
IGHV1-24
IGHV1-3
IGHV1-45
IGHV1-58
IGHV1-69
IGHV1-69-2
IGHV1-69D
IGHV1OR15-1
IGHV2-26
IGHV2-5
IGHV2-70
IGHV2-70D
IGHV3-11
IGHV3-13
IGHV3-15
IGHV3-16
IGHV3-20
IGHV3-21
IGHV3-23
IGHV3-30
IGHV3-33
IGHV3-35
IGHV3-38
IGHV3-43
IGHV3-48
IGHV3-49
IGHV3-53
IGHV3-64
IGHV3-64D
IGHV3-66
IGHV3-7
IGHV3-72
IGHV3-73
IGHV3-74
IGHV4-28
IGHV4-31
IGHV4-34
IGHV4-39
IGHV4-4
IGHV4-59
IGHV4-61
IGHV5-10-1
IGHV5-51
IGHV6-1
IGHV7-4-1
IGHV7-81
IGKC
IGLC1
IGLC2
IGLC3
IGLC6
IGLC7
IGLL1
IGLL5
TRBC1
TRBC2
TRDC
TUB
TULP1
CAMK2A
CAMK2D
CAPN2
E2F3
IL12B
LTK
MFN2
MIR1-1
MIR1-2
MIR140
MIR195
MIR320A
MIR34A
RBM10
TIGAR
APPL2
F2RL1
ITGA2
NCKAP1L
RAB31
STAP1
BATF
BCL11B
CD3D
DOCK2
FOXN1
FOXP3
IL12RB1
IL23A
IL23R
IRF4
LOXL3
LY9
SLAMF6
SPN
SRF
STAT3
STAT6
TBX21
THEMIS
ZAP70
ZFPM1
MIR29A
MIR29B1
MIR29B2
MIR29C
NAIF1
STPG1
THEM4
ACKR2
ACKR4
AGER
CD163
CD163L1
CD5L
CD6
CFI
CXCL16
DMBT1
ENDOU
ENPP1
ENPP3
HHIPL1
LGALS3BP
LOXL2
LOXL4
MSR1
PGBD1
PRG4
PRSS12
SBSPON
SCARA3
SCARA5
SCARB2
SCARF1
SCARF2
SCART1
SSC4D
SSC5D
STAB1
STAB2
SUSD2
TINAG
TINAGL1
TMPRSS13
TMPRSS15
TMPRSS2
TMPRSS3
TMPRSS4
TMPRSS5
VTN
PDE1A
ABHD10
ACOT13
ACOT2
ACOT9
AEBP1
AGPS
AKIP1
ANKMY2
ANKRD10
ANXA2
ANXA2P2
ANXA5
AP3B1
APBB2
ARMCX6
ATP5MPL
ATP6AP1
B3GALNT1
BABAM2
BACH2
BCR
BDH2
BRD3
BRD3OS
BTN3A3
BZW2
C8orf33
CANX
CCNB1IP1
CD58
CD79B
CDH4
CDKN1B
CERS6
CHMP2B
COA3
CPOX
CPVL
CREG1
CRELD2
CRTC3
CRYZL1
CXCR4
CYB5R2
DECR1
DECR2
DENND2D
DENND5A
DNPEP
DPY19L1
EEF1D
EFR3A
ELOVL6
F13A1
FAM174B
FANCF
FNDC3B
FOCAD
GAB2
GATM
GMFG
GNPDA1
GOSR1
GSDMD
GSE1
GSTM1
GSTO1
GTF2H5
GTF3C1
GTF3C3
GUSBP11
H1-2
H2AC6
H2BS1
HCP5
HDAC9
HLA-B
HLA-DRB4
HLA-E
HLA-F
HLA-J
HOMER1
HOXA10
HOXB6
HOXB7
HSBP1
IFFO1
IFIH1
IGLL3P
KIAA1324
KLHL21
KLHL9
KYAT3
LAMB4
LDAH
LDB3
LITAF
LRIF1
LXN
LY75
[truncated: 412 more rows]
